# Supplementary material for: Development of a Vascularized Human Skin Equivalent with Hypodermis for Photoaging Studies
Source: Biomolecules. 2022 Dec 7;12(12):1828. doi: 10.3390/biom12121828 (PMC9775308; doi:10.3390/biom12121828)
Supplement: Supplementary file 1 [file biomolecules-12-01828-s001.zip]

Archive with 1 entries (1 files):
- biomolecules-2020440-supplementary.pdf
